# Supplementary material for: Refining bulk segregant analyses: ontology-mediated discovery of flowering time genes in Brassica oleracea
Source: Plant Methods. 2022 Jul 4;18:92. doi: 10.1186/s13007-022-00921-y (PMC9252076; doi:10.1186/s13007-022-00921-y)
Supplement: Supplementary file 5 — Additional file 5: Table S5 Results of Jersey Kale genome sequencing. [file 13007_2022_921_MOESM5_ESM.xlsx]

## Sheet: Blad1
#rname	startpos	endpos	numreads	covbases	coverage	meandepth	meanbaseq	meanmapq	covw	depthw
C1	1	43764888	51956061	38147821	87.1654	162.162	38.4	42.3	3.32517e+09	6.18613e+09
C2	1	52886895	78490923	45510692	86.0529	207.898	38.4	40.6	3.91633e+09	9.46158e+09
C3	1	64984695	76553128	56987754	87.6941	166.048	38.4	41.5	4.99749e+09	9.4627e+09
C4	1	53719093	68667551	46896776	87.3	176.846	38.3	40	4.09409e+09	8.29351e+09
C5	1	46902585	54871064	41186138	87.8121	164.939	38.4	42.2	3.61664e+09	6.7932e+09
C6	1	39822476	44365837	34978136	87.8352	155.192	38.4	43.3	3.07231e+09	5.42833e+09
C7	1	48366697	61304403	42307458	87.4723	177.695	38.4	42	3.70073e+09	7.51782e+09
C8	1	41758685	47005998	37111805	88.8721	158.431	38.5	43.9	3.2982e+09	5.87966e+09
C9	1	54679868	62642585	48222029	88.1897	160.518	38.4	41.9	4.25269e+09	7.7405e+09
				391348609					87.5783	170.598
